# Supplementary material for: Functionally Redundant RXLR Effectors from Phytophthora infestans Act at Different Steps to Suppress Early flg22-Triggered Immunity
Source: PLoS Pathog. 2014 Apr 24;10(4):e1004057. doi: 10.1371/journal.ppat.1004057 (PMC3999189; doi:10.1371/journal.ppat.1004057)
Supplement: Table S1 — List of the PiRXLR effector genes tested in the MTI-suppressor screen in S. lycopersicum and A.thaliana protoplasts. Gene identification number, affiliation to an RXLR gene family [28], nucleotide and protein sequence (without signal peptide) are presented. (XLSX) [file ppat.1004057.s011.xlsx]

## Sheet: Sheet1
Gene ID	Up-regulation during infection	RXLR Family*	Cloned Nucleotide Sequence	Translated Amino Acid sequence	Cloning Primer Forward	Cloning Primer Reverse
PITG_00366	Whisson et al. (2007)	80	>pDonr_00366_1 ATGAACGTGCTACATGTACCGACACAAGTGACGAAATCACACGCGGTCTCGCCAGATGCGCAGTTTGTCGTCGCCATGGGCAGAAGATCTTTGCGAACGAGTGGCGAAGCTAATGAAGAGAGAACCAGACTGAACACGCTGCTTCTCCTCGACGACGTCACTGAAGCAGAAATGTCATCAATAAAGAAACTAGCTTCGACGTTTGCGAAATTGGAAAATAGGAACGACGGAGCAGCTGACCTATTCAACATGCTACGTCGCCAAGGACATACGAAGGAAAGTGCAAGAAACGCCGGCAACCTATACACCAAATACCTTCAAAACCCTTCAGCATTTCATACTTAG	>pDonr_00366_1 MNVLHVPTQVTKSHAVSPDAQFVVAMGRRSLRTSGEANEERTRLNTLLLLDDVTEAEMSSIKKLASTFAKLENRNDGAADLFNMLRRQGHTKESARNAGNLYTKYLQNPSAFHT*	1_26142_F AAAGCAGGCTTCACCATGAACGTGCTACATGTACCG	00366_R GAAAGCTGGGTCCTAAGTATGAAATGCTGAAG
PITG_00821 (PexRD21)	Oh et al. (2009)	108	>pDonr_00821_2 ATGACCCCCGTCATAAAAGAAGCGAACCAGGCCATGCTCGCTAATGGACCACTACCTAGCATCGTCAATACGGAGGGTGGGCGACTTTTGCGTGGCGTCAAGAAGCGTACAGCGGAGAGAGAAGTGCAGGAAGAGAGGATGTCTGGCGCGAAACTCAGCGAAAAGGGGAAACAATTCTTAAAATGGTTTTTTCGTGGCAGCGATACACGCGTTAAAGGCAGAAGCTGGAGATAA	>pDonr_00821_2 MTPVIKEANQAMLANGPLPSIVNTEGGRLLRGVKKRTAEREVQEERMSGAKLSEKGKQFLKWFFRGSDTRVKGRSWR*	00821-SP_F AAAGCAGGCTTCACCATGACCCCCGTCATAAAAGAA	00821_R GAAAGCTGGGTCTTATCTCCAGCTTCTGCC
PITG_03192 (PexRD28)	Whisson et al. (2007). Oh et al. (2009)	66	>pDonr_03192_16 ATGGAGAGCACCGTCGTCATGAATAACCGGAATTTCGACTCCATCAACGTCCCCATTAGCGATGATATCACAAGTCGCAACCTCAGGGCGAGCGGTGAAGAGAGAGCCTACGCCTTTGTGGACAAGATCAAGAGTCTTTTTAGCAGGCCTGGTATCAGCCAGAAAGTCGAGAGTCTGCAGAAGAATCCCGCCATGGTCAAGAACTTGGAGAAGGCTGCGTTAAGCCAGAAGGGCTCCAGCAAGGTCCGCGACTGGTTCATGCATATGTACAACAACAGCTCCAAGAGAGACAAGTTCTTCATTCTCGCGACCCTCGTCATGTTCCCTATCGGCGTATGGGCAGTTGTTACTAATTATAGGAGGTAG	>pDonr_03192_16 MESTVVMNNRNFDSINVPISDDITSRNLRASGEERAYAFVDKIKSLFSRPGISQKVESLQKNPAMVKNLEKAALSQKGSSKVRDWFMHMYNNSSKRDKFFILATLVMFPIGVWAVVTNYRR*	4_32025_F AAAGCAGGCTTCACCATGGAGAGCACCGTCGTCATG	4_32025_R GAAAGCTGGGTCCTACCTCCTATAATTAGTAACAAC
PITG_04089 (PexRD41)	Haas et al (2009)	5	>pDonr_04089_1 ATGGCGCTTCCGAATCCCGACGAAACTCGGCTCTTATCAGACACTTTTACCAAAAGATCCCTTCGGGTCGCAGGCCAAGAAGCTGCCCGGGGCGAAGAGATTGTGAGAGTTACAGCCCAGAGTACTAACAAAATCTTCAAGAGACCGGCGGAAAAAGACATGAGCAAACTGCTTGAAGCGGCTAAGAAGGCGCTGTTGGAGAAAAGGATGGCTGAGCTCTCAAAGGTCATTAAGAAGCCAGCGAAGTAG	>pDonr_04089_1 MALPNPDETRLLSDTFTKRSLRVAGQEAARGEEIVRVTAQSTNKIFKRPAEKDMSKLLEAAKKALLEKRMAELSKVIKKPAK*	04089-SP_F AAAGCAGGCTTCACCATGGCGCTTCCGAATCCCGAC	6039_R GAAAGCTGGGTCCTACTTCGCTGGCTTCTTAATGACC
SFI1/PITG_04097	Haas et al (2009)	5	>pDonr_04097_1 ATGTTCCCGAATCCCAAGGAGCCTCAGCTCTTGTCAAAGGCGTCCCCTGACAAAAGATCCCTTCGGGTCGAAGGCCAAGAAGTTGTCCAAGGCGGCACGCTGGACGGGAACGGTGGAGTCTGGAAAGCCATAGCCCATACTACTAATAAGATCGTCAAGAAGCCGGAGATAGACGTTAGCAAACTCATCGACGTGGCCAAGAAGGCAAAAAAGGTGAAGAAGTTGAAAAACTTGATGAAGCTTAAGAAATCGTCATCGTAG	>pDonr_04097_1 MFPNPKEPQLLSKASPDKRSLRVEGQEVVQGGTLDGNGGVWKAIAHTTNKIVKKPEIDVSKLIDVAKKAKKVKKLKNLMKLKKSSS*	04097_F AAAAAGCAGGCTCACAAATGTTCCCGAATCCCAAGGAGC	04097_R AGAAAGCTGGGTCACCGCCTCCGGACTACGATGACGATTTCTTAAGC
SFI2/PITG_04145	Whisson et al. (2007)	17	>pDonr_04145_2 ATGTTCACGAATGCCGATGACTCTCAGCTCTTGTCGAAGGTCTCTCCCGACTTCGCAGCCAACGATATGACCTATACTGTTTCCCGGAAGAGACTTCTTCGAGTCGCAGGCCGGGAAGATGATGACGCGACGACCGATGAAGAAGATCGAGGTTTTACCAGCATCGTTGATGTCATCAAGAGATCGGATGCCGCCGAAGCACTACAAAAGTTATCGAAAGCCTCCGCCAAAAAAGTGAAAAAGGCCGGCAAAGCTGTCAAAGAACTGACTGCAAAAGAGAAAGAGGCCTTGAAAGCCCTCTTGGCACTGAAGGACGGCAATTAA	>pDonr_04145_2 MFTNADDSQLLSKVSPDFAANDMTYTVSRKRLLRVAGREDDDATTDEEDRGFTSIVDVIKRSDAAEALQKLSKASAKKVKKAGKAVKELTAKEKEALKALLALKDGN*	5_17725_F AAAGCAGGCTTCACCATGTTCACGAATGCCGATGAC	5_17725_R GAAAGCTGGGTCTTAATTGCCGTCCTTCAGTGCC
PITG_04266	Haas et al (2009)	RxLRsng248	>pDonr_04266 ATGCGCGTCCAGTACATCGCTCTGGTAGCTGCTATCGCCTATCTCTCGAGTATCGACGGTCTTCAGATCGTCCCATATTCGGCCAAATCCTCATCTCTTCGAGCGCCTGCTGACGCCCGCAACCAACCTTACGTGGAAGGCAAGACAGACCGGTTCCTGATCAGCGAGTCTAAGACTTACGAAGCCACCAAGGCTCCGACTGGGTACGTGTTTGATACCCTCCACGATGACGATGATATGCTATGGAAGGACGAGGATAATGAGTACGAAGACGAAGACGAAAACTCGTCGTTTGACAACGACGAGCGTGGTCTTTTTAAGAGGAGGAAAAGAAAGAAGAAGAAAAAGAAACACAAAGAGACGCTGACGCCAACCCCTGCACTAAA…	>pDonr_04266 MRVQYIALVAAIAYLSSIDGLQIVPYSAKSSSLRAPADARNQPYVEGKTDRFLISESKTYEATKAPTGYVFDTLHDDDDMLWKDEDNEYEDEDENSSFDNDERGLFKRRKRKKKKKKHKETLTPTPALNSTATPTPTPTPKPTRGGLLGWIDRISD	Gene was Synthesised
PITG_04314 (PexRD24)	Whisson et al. (2007). Oh et al. (2009)	49	>pDonr_04314_1 ATGGTATCGACCGAAGCTAATGGGCAGGTTGCCCTATCTACGAGCAAAGGCCAACTAGCTGGCGAGCGTGCTGAGGAGGAAAACAGCATCGTCAGGTCCCTCCGCGCAGTCGAGACAAGTGAAGACGAAGAAGAGAGGGATTTGCTTGGGCTTTTTGCCAAGAGCAAGCTGAAGAAGATGATGAAAAGCGAAAGCTTCAAGCTGAAGAGGTTTGGAGAATGGGACGATTTCACAGTGGGTTATATTCGTGAAAAGCTCAAAAACAAGTATCCGGACCTCCTTTTGAACTACCTAAATGTCTACAAGAAGGCAGGCAATGAGATCGTTAGACACGCTAACAATCCCAACAAGGTGACTTTCTCGAACAAAGTCCGAGCTCGTATC…	>pDonr_04314_1 MVSTEANGQVALSTSKGQLAGERAEEENSIVRSLRAVETSEDEEERDLLGLFAKSKLKKMMKSESFKLKRFGEWDDFTVGYIREKLKNKYPDLLLNYLNVYKKAGNEIVRHANNPNKVTFSNKVRARIYKTNS*	M191_F AAAGCAGGCTTCACCATGGTATCGACCGAAGCTAATGGG	M191_R GAAAGCTGGGTCCTACGAGTTGGTTTTGTAGATACGAGC
PITG_04339 (PexRD20)	Whisson et al. (2007).	81	>pDonr_04339_1 ATGACGACGGACGCCCAGCTGAGTGACGCCCGAGCGGTCCGCGCCTCTTTTAATACCAAGCGCGCGCTGCGGTCCCATACTAAGGCGACTGACCATGGCGAGGAGAGAGCTTACAAGCCCAGTCTCAGTGTCGTCGAGAGCCTCAACAACTGGATGCAAAGAGCATCGAAGAATATCTTGCCTGACGACGTTATTTTGGTCATGGCCAGTAAGGCGATGACAAAGAAGACCTCATCTTCGGACGCTGTCTTCGCGATGCTCCAGCTTGACCAGGGACTAAAGGGAATCCTGAGCAATCCCAACTTGAAACAATTTGCCTACTATCTCGTATTGACGGAGAAAGCGCCAAGCCAGGCTCTGATCACCAAGTTGATCAGTCAATAC…	>pDonr_04339_1 MTTDAQLSDARAVRASFNTKRALRSHTKATDHGEERAYKPSLSVVESLNNWMQRASKNILPDDVILVMASKAMTKKTSSSDAVFAMLQLDQGLKGILSNPNLKQFAYYLVLTEKAPSQALITKLISQYGDDVVAKYLFDIKHKAINVSEKLKAEARFWQGAQYVKWFDEGVTPALVRQKYNVHPETWYKNPYEGVYWEYTGVYAKLASKSNKPLPVEV*	04339-SP_F AAAGCAGGCTTCACCATGACGACGGACGCCCAGCTGA	04339_R GAAAGCTGGGTCCTATACTTCCACGGGCAGGGG
PITG_04388	Whisson et al. (2007).	1	>pDonr_04388_2 ATGGAGCAAGCTGCCGCAGCCAAGGAGCTTCGACTAAACTCTTTCGTGCACCGATCATTCGACGCCCATATTCATGCCCAGCGGCTCTTGAGGGATCGTCGCTCCGTCGATGAAGAGAGAGGGCTTCCGACCGTAATTGAGAAAACCAAGACTTTGTTTTCGACGAAGGTGACCGACAAGACGCTACAGCGCTGGGCAGCCAACAAGAAGTCCCCCCAACACGCTCTGATTCGCTTGGACCTTGACAATGCAGGAAAAGACCTTTTCACAAAAGCTAAATTCGCCGACTGGGTCTCCTTTATGACAAAACGGAATCCGCAGAACGCCGAGGCGGCCATGCTGTCCGCACTGATGACACGCTATAGCGACGACGTTCTGTCAGGC…	>pDonr_04388_2 MEQAAAAKELRLNSFVHRSFDAHIHAQRLLRDRRSVDEERGLPTVIEKTKTLFSTKVTDKTLQRWAANKKSPQHALIRLDLDNAGKDLFTKAKFADWVSFMTKRNPQNAEAAMLSALMTRYSDDVLSGMLIAAKKAPDTKTIATNLQIQQLRGWMKKGKTADDVFNLFNLKGKATSLDDLVSDGQFAPWVTYVTALNKGDPKKTNMMVVKTLTTYNKKTHKGVYDMLSASKNKQLAADLQRGQFDNWLANNVQFYDVSAMVGAKGTPRGSPQRLFVKDYVAAYNKKHQL*	5_21342_F AAAGCAGGCTTCACCATGGAGCAAGCTGCCGCAGCC	04388_R GAAAGCTGGGTCTTACAGCTGGTGCTTCTTG
PITG_05750 (PexRD49)	Whisson et al. (2007). Oh et al. (2009. Haas et al (2009)	29	>pDonr_05750_1 ATGCGCTCGGCCACCGAACATGCCCAGCTCATGGTGTCGCAGTCGGAGCTGGACCAACCCACCCGGTGGAACGTCGCCGACAAACGCTTACTGCGGGCCAACGACGGCACGAATGCTGCCGAGGAAGAACGAGGAATGGCGGACATTGCAACGAAGATGAAGACGTGGACACAAAGCTTAAAAACTCATGTCGGCAGCTCGAAGCCGTTTCAGATAGCGGCTCAGAAATGGAGAAACACGAAGGTGCAGCGAATGATCAAAAAGGGAATTTCTGATACGGCTTTGTTTGAAAACAAGGTCACTCCTGACGAATTTTTCAAGGCGCTGAGGCTGAAACCAGGGTTGAAACAATCGTCTGTTACAAACAACCCTGCTCTGAACAAG…	>pDonr_05750_1 MRSATEHAQLMVSQSELDQPTRWNVADKRLLRANDGTNAAEEERGMADIATKMKTWTQSLKTHVGSSKPFQIAAQKWRNTKVQRMIKKGISDTALFENKVTPDEFFKALRLKPGLKQSSVTNNPALNKYRAYKSFYESKIKTAAT*	05750-SP_F AAAGCAGGCTTCACCATGCGCTCGGCCACCGAACATG	9_39433_R GAAAGCTGGGTCTTACGTAGCAGCAGTCTTG
SFI3/PITG_06087 (PexRD16)	Whisson et al. (2007). Oh et al. (2009). Haas et al (2009)	87	>pDonr_06087_1 ATGGCGGTCGCTGAGACGTCAAATGACATCAACACGATGAACAACAACCAGGAATTTGCTCGATCTCTGCGCAACACGGAGGAGCGCTCGATTGCGGCAATTCTCGCCGAAGCGGGTGAAGAGGACCGCGCAGCGTGGAGGATCAATTATCGTGCCTGGTACAAGGCTAAGCTGACGCCGACGCAAGTCAAGACGGTGCTGGGCGTCTCCCAAGCAGAGATGAATAATGTTGCGAAGCAACTCCAGCGACTATACCTCGGCTACTACTCCTTCTACACGGCGATGGAGAAGAAGAAAGAAGAGAAGAAGAGGCTGGCCACACCTTGA	>pDonr_06087_1 MAVAETSNDINTMNNNQEFARSLRNTEERSIAAILAEAGEEDRAAWRINYRAWYKAKLTPTQVKTVLGVSQAEMNNVAKQLQRLYLGYYSFYTAMEKKKEEKKRLATP*	9_21055_F AAAGCAGGCTTCACCATGGCGGTCGCTGAGACGTCA	06087_R GAAAGCTGGGTCTCAAGGTGTGGCCAGCCTC
PITG_06099 (PexRD50)	Whisson et al. (2007). Oh et al. (2009). Haas et al (2009)	36	>pDonr_06099_4 ATGTCGGACTCGGAGAAAGCTGCTAAGATTTCCAACGACCAAGTGCTTTCAGGCCGCCAGTTGATTGACACTGTCGCCAAGGACAACAAGAAGCGCTTGCTGCGAGCCTACAAAGATGCTGAGGACGACAGCGAAGACTCCAAGAACGTGAAACCCACCGCTGACTCCAAGCACGCCGACGAATCGGAAGACTCTGAAGACAGCCAGGAGGAGCGGTTCTCGCTCATCCAGACGTCCAACCAGCCCCGATACTACTGGTGGTTCCAGCATCACATGACTCCTCTCGATGTTCGTCGGGACCTGGAATTGACGGCGGACACGATCAATCCCATTAAGCGCTCGGTCTACACAGGTTATGTCGACTACTACGAGGACCACTGCTCT…	>pDonr_06099_4 MSDSEKAAKISNDQVLSGRQLIDTVAKDNKKRLLRAYKDAEDDSEDSKNVKPTADSKHADESEDSEDSQEERFSLIQTSNQPRYYWWFQHHMTPLDVRRDLELTADTINPIKRSVYTGYVDYYEDHCSYYENRKEEFCKAEDF*	06099-SP_F AAAGCAGGCTTCACCATGTCGGACTCGGAGAAAGCTG	9_5698_R GAAAGCTGGGTCCTAAAAGTCTTCTGCCTTGCAAAA
PITG_06308 (Avr3b homolog P.sojae)	Haas et al (2009)	23	>pDonr_06308-1 ATGTCGATCTCTTCTTTCTCCGACCCAACAAGCATTGTGAACATCAATCACGATGCTAACCGTCTGTCTCGTGCGCTAGCTGCTGGTCAGAATCAAACTCAGCGATCTCTTCGTCAGCATGAAGGTGAAGACAGAGGGGCCATTGACAAGGCGGACGAGGTCGTATCAAAGATGAAAGCGTTAATGGGAACTGCAAAAAACGTTCCGAACAATCTGGCCGCTTTGATCGCGAAAAGGTCAAAAACCGCTGGAGAATTTGTGAGGCGTCCGTTTCTAGTGAGCAAATTATCCAAGAGATACAACATTGCTGACCAATTAAGCTTCTCGACACTGAAGCAATTGGACAAGATCGACAACATGAGGATCGTGGATATCAAAAATGGT…	>pDonr_06308-1 MSISSFSDPTSIVNINHDANRLSRALAAGQNQTQRSLRQHEGEDRGAIDKADEVVSKMKALMGTAKNVPNNLAALIAKRSKTAGEFVRRPFLVSKLSKRYNIADQLSFSTLKQLDKIDNMRIVDIKNGIKGNKKTPNGMRRKIKHFEGMKTAPQKFLESHVGRDMQRYGKDGSRWLSAGVVTRTTDQGERQILLISSSNPARGDFLLPKGGWDRGEKIKKAALREVMEEGGVCRAL*	06308.1_F AAAAAGCAGGCTCACAAATGTCGATCTCTTCTTTCTCCG	06308.1_R AGAAAGCTGGGTCACCGCCTCCGGAGGAAAGAGCACGACATACTCCTCC
PITG_06478	Haas et al (2009)	16	>pDonr_06478_2 ATGCAAACACCCCCTGGACAAGCCGACAAGTCGAAGCTGATTGCTCACGATGTTCTCATGAAGACCACGTCACTGTCAGAAACCACAATTGCTACTTCATCTAAGCGGTTCTTGAGGCTCTACGACGCAGAAGTCCGAGATACAGTCCGCGGAGATAATGACGTAGACCGCGAGGAGAGAGGAAGCTCGCCGTTGTTATCGAAGGTCGACGATCTGATACACAAAGTATTTAAATCCAATCCGGAGCAAGCACAAATCAAGGCGTGGATGAAGTCTGGAATGCACCCTCAAACAATTTTTGATACTTTGCGTCTAGCAAAGAGTACGACAAAACAGAACGATGACCCGAATCTTCTCCTTTGGCTCAAGCTCGTTGCTGCTTTT…	>pDonr_06478_2 MQTPPGQADKSKLIAHDVLMKTTSLSETTIATSSKRFLRLYDAEVRDTVRGDNDVDREERGSSPLLSKVDDLIHKVFKSNPEQAQIKAWMKSGMHPQTIFDTLRLAKSTTKQNDDPNLLLWLKLVAAFRAKNGNQAFSDLDLYYLLLKRSSGDELKILIESFRKTGALKELGKSMQKSLSGSWVSKTLQHETGPKIVYDTLRLQEAGTKLVDSPIFHQWLAYAQQYRAQKGIHWFGDDDMLDLFRKTMPEKDVVTLLHLLRNVPGMKDHGDTMQRFLFLSSKTSRKMMHDVWLNYDVPPEQVFKILRLVKVNMDAVDTNAMFIHWLRYVNLYRSHTKKNVLSSVQMVHFLADTKPLRSEWQFATFFESLKDVPDLKRLAENMQT…	8_3958_F AAAGCAGGCTTCACCATGCAAACACCCCCTGGACAAGC	06478_R GAAAGCTGGGTCTCACTGAGCTTTCATAGCTG
PITG_07387 (Avr4)	Haas et al (2009)	52	>pDonr_07387_1 ATGGATTCTTTAGCTCGTACCGTCAGCGTTGTTGACAACGTCAAAGTAAAAAGCAGATTTCTGAGGGCTCAAACGGACGAGAAGAACGAAGAGAGAGCAACGATAACGCTTGGAGACAGGGTTGTTTCCGACAAGGCGGCGACAAAAGATCTGCTACAGCAGCTTCTTGCACTGGGCACGCCACTGGAAAAAGTCCAGAAGCAATTCCTGAACATACCGCAGATGAAAACATTTGCGGAGTTGAGCAAACACCCGAACTGGAAAGCGCTTGACAAATATGAACGGATGCAGTGGCAGAAGCTAAAGGAGGGCGAAACACTGACATTTATGCGTCTTGGCGATCGATTATACTCTAAAGAGAAAGCGCAAGAACAGCTCCTTAGG…	>pDonr_07387_1 MDSLARTVSVVDNVKVKSRFLRAQTDEKNEERATITLGDRVVSDKAATKDLLQQLLALGTPLEKVQKQFLNIPQMKTFAELSKHPNWKALDKYERMQWQKLKEGETLTFMRLGDRLYSKEKAQEQLLRWVAQKKPVESVYDDLQVAGFAHNTVAARQNWRAYIMYDKWFTAASQMQRNPQQYAKFGTGYHSEQKTTELFEKWAMEGTHIKSVITTLKLNGKSASEMANNENFPALLKYVKLYLDFKPVRDLNAKSRLQARRPIS*	07387-SP_F AAAGCAGGCTTCACCATGGATTCTTTAGCTCGTACC	07387_R GAAAGCTGGGTCCTAAGATATGGGCCGTCT
SFI4/PITG_09585	This study	90	>pDonr_09585_1 ATGGCTGAAGACGAACCTAAGACTCCGGAGTCCACATCTAGCGCGAACCCGCGTGACAATGACCCCGTTATCCAAGAGATCCGTGGATTACGGAACTCTGGCATGAAGCTGAACGACGCCAAGGACTTTAAAGGCGCCATCGCGAAGCTACGTGGGGCTATTACACTGCTACACGACCGAGTGTTTGGTGAAGGACGTGAGGCCATCACCGACCCCAGCGACATCTCGCAGGACGCGGCTCTCTACGCCCAGATCCTCAACGACTACGGCACGGTACTTATCCGTGCCAAGCAATACGACGAGGCCATCGAAGTGCTGGAGGACTCGGTAGCGATGGTAGAGAAGATCTACGGAGACAGCCACCCGTCGCTCGGTCTGTCGCTG…	>pDonr_09585_1 MAEDEPKTPESTSSANPRDNDPVIQEIRGLRNSGMKLNDAKDFKGAIAKLRGAITLLHDRVFGEGREAITDPSDISQDAALYAQILNDYGTVLIRAKQYDEAIEVLEDSVAMVEKIYGDSHPSLGLSLRSLADAYMAKEEYKMAIKKYKTLRKHVKKGLETTHEAYIEASLRIAEGYKKLGNTKKNLKVLKDAVEAQNGEINGLTTGIAELYMELSTAHVAVGEIDDALRAAEVASAIFRQRDGEDTLSFAFSLNALAGVKMRQKKVDEAIKLLEQAHRIAVQIYGEKDPITQASAKTLREVKEYKLDLQAQKDEL*	09585_F AAAGCAGGCTTCACCATGGCTGAAGACGAACCTAAGAC	09585_R GAAAGCTGGGTCCTACAGCTCGTCCTTCTGCG
PITG_12722	Haas et al (2009)	4	>pDonr_12722_1 ATGCTACCCATTGCCAAGGAGTCCATCCCTACCATCAAGAACGAAGCCTCACCTGATATAGATCGAATAGTAGACGCAGACGGTGGTCGAATGCTGCGTCGTGCCGAGCAACACGCAACAAACGAAGTGGGGGTCGAAGAAGAAAGATTCTACACGAAGGCTAAGCAGCTCTTCAATCAAGCTATTTACGCTGCGAAGGTGAAGGCCAACAGTAACGACGCAGGGTATTTTGCCGCCCAGCTAGCACGTCTAAGGGGGGAGGGCAAGTAA	>pDonr_12722_1 MLPIAKESIPTIKNEASPDIDRIVDADGGRMLRRAEQHATNEVGVEEERFYTKAKQLFNQAIYAAKVKANSNDAGYFAAQLARLRGEGK	12722-SP_F: AAAGCAGGCTTCACCATGCTACCCATTGCCAAGGAG	12722_R: GAAAGCTGGGTCTTACTTGCCCTCCCCCCTTAG
SFI5/PITG_13628 (PexRD27)	Oh et al. (2009)	6	>pDonr_13628_2 ATGGCCTCCGACCAGAATTCGAACGTTGCATCGATCACGAGCCAAGTCCAGCGGCTTCTGCGGACTCATCACGCTACCATAAAAGTCAACGCTGACTCTGAAGAAAGATTCCTGACAGAACCCCCGCTGACGACGGATGAAATGATGGCGATGATGAAGGCAGGGAAGTCTAAAAATGCGTACGCTTTCGAGCTGGGTATTGCTGGACAAATGGCCGATTTCATCAACAGCGGGCTACCAGATATAGAAACGTTCAAGAAGACTCCGGAGTTCCAGAAGTACGAATTCTACATGAACTTCTTGAACGATATGCGGAAGGACGACGATTATAAGCCGTTGGTGGAGATGATCAAGAAGAACAAGGGCGAGACAGAAGCTTTTAAG…	>pDonr_13628_2 MASDQNSNVASITSQVQRLLRTHHATIKVNADSEERFLTEPPLTTDEMMAMMKAGKSKNAYAFELGIAGQMADFINSGLPDIETFKKTPEFQKYEFYMNFLNDMRKDDDYKPLVEMIKKNKGETEAFKTLLVKVEDNVSKKKASPSAIVKLDPLNREQAIVEKIELALKKNQALNKNKASLETIEHTVRMAAKSKPSTWKIFKIISRLKKLKLKR*	29_9000_F AAAGCAGGCTTCACCATGGCCTCCGACCAGAATTCG	13628_R GAAAGCTGGGTCTTAACGTTTTAGCTTTAATTTT
SFI6/PITG_13959	This study	3	>pDonr_13959_1 ATGGATCAGGCCAGTGAGTTGAACGTGGATGTTCACTCCTCAAATGTTCTCGCTACCGAGGACACGAGATTTCTTCGAAGTCACCAGATAACGGATGACAAGGTCGAAATTAACGAACACGGCGAGGAAGAGAGGATGTCTGGGTCTAATTTGTTCTCTGCACTGAAGCTGGAGAAAATGGGGCGGGATACATCTTACCGCGATAAGGAGTTCCAGCGTTGGAAAAACTATGGAAATTCAGTGGGAGATGTTACTCCCCATGTGCCAGTTTCTCTCAAAGAAGCGTACGCAACATACTTGCGAATCCGAGAAATGGTTTTGGTCAACGACTAG	>pDonr_13959_1 MDQASELNVDVHSSNVLATEDTRFLRSHQITDDKVEINEHGEEERMSGSNLFSALKLEKMGRDTSYRDKEFQRWKNYGNSVGDVTPHVPVSLKEAYATYLRIREMVLVND*	13959-SP_F AAAGCAGGCTTCACCATGGATCAGGCCAGTGAGTTG	13959_HM_R GAAAGCTGGGTCCTAGTCGTTGACCAAAAC
PITG_14371 (Avr3a fam, Avr3aEM, PexRD7)	Haas et al (2009)	58	>pDonr_14371 ATGATCGACCAAACCAAGGTCCTGGTGTATGGGACGCCAGCTCACTACATACACGATTCAGCCGGCAGAAGACTTCTTCGCAAGAACGAAGAGAATGAAGAAACGTCTGAGGAGCGAGCCCCAAATTTCAATTTGGCGAATCTAAATGAGGAGATGTTTAATGTGGCTGCGTTGACGGAGAGAGCAGATGCCAAAAAGCTAGCGAAACAGCTTATGGGTAATGATAAGCTGGCGGATGCTGCATACATGTGGTGGCAGCACAACAGGGTTACGCTAGACCAGATTGACACGTTCCTGAAGCTTGCAAGCCGCAAGACGCAAGGCGCAAAGTACAATCAGATCTACAATAGCTACATGATGCACCTGGGGCTCACTGGATATTAG	>pDonr_14371 MIDQTKVLVYGTPAHYIHDSAGRRLLRKNEENEETSEERAPNFNLANLNEEMFNVAALTERADAKKLAKQLMGNDKLADAAYMWWQHNRVTLDQIDTFLKLASRKTQGAKYNQIYNSYMMHLGLTGY	AVR3A-SP_F AAAGCAGGCTTCACCATGATCGACCAAACCAAGGTC	AVR3A_R GAAAGCTGGGTCCTAATATCCAGTGAGCCC
PITG_14371 (Avr3a fam, Avr3aKI)	Haas et al (2009)	58	>pDonr_14371 ATGATCGACCAAACCAAGGTCCTGGTGTATGGGACGCCAGCTCACTACATACACGATTCAGCCGGCAGAAGACTTCTTCGCAAGAACGAAGAGAATGAAGAAACGTCTGAGGAGCGAGCCCCAAATTTCAATTTGGCGAATCTAAATGAGGAGATGTTTAATGTGGCTGCGTTGACGAAGAGAGCAGATGCCAAAAAGCTAGCGAAACAGCTTATGGGTAATGATAAGCTGGCGGATGCTGCATACATTTGGTGGCAGCACAACAGGGTTACGCTAGACCAGATTGACACGTTCCTGAAGCTTGCAAGCCGCAAGACGCAAGGCGCAAAGTACAATCAGATCTACAATAGCTACATGATGCACCTGGGGCTCACTGGATATTAG	>pDonr_14371 MIDQTKVLVYGTPAHYIHDSAGRRLLRKNEENEETSEERAPNFNLANLNEEMFNVAALTKRADAKKLAKQLMGNDKLADAAYIWWQHNRVTLDQIDTFLKLASRKTQGAKYNQIYNSYMMHLGLTGY	AVR3A-SP_F AAAGCAGGCTTCACCATGATCGACCAAACCAAGGTC	AVR3A_R GAAAGCTGGGTCCTAATATCCAGTGAGCCC
PITG_14736 (PexRD8)	Whisson et al. (2007). Oh et al. (2009)	3	>pDonr_14736_8 ATGGCAGCCGAAGCCTCCGAGCCCATGCCCAATATCGCGAAGTATGCATCACCAGAAGTTTCAGTTCACCTTGGTGCTGAGCGCGAGAAGAGGCTTTTGCGCTTCGACAGCAACGATTATCGCGACGATGACGATGAAGAGGAAAGGGCGAATGCTGCCAACCTCTTCAACGTCGACAAGCTAACGGTGTATGTAAACAAAGCCCAGAAGCGAACTGCCAACAATGTGAGTGGAAGCCTCTTGAATTATTTTAAGAGATTGGAAGCATACGGCTACAGCCCTGTCAAACTCGGTAACAGAATTCCTGACGAGGAGTACGACAATCTCCGTATGCTGTACCGCAGCTGGTACTACCACAACAAGTAA	>pDonr_14736_8 MAAEASEPMPNIAKYASPEVSVHLGAEREKRLLRFDSNDYRDDDDEEERANAANLFNVDKLTVYVNKAQKRTANNVSGSLLNYFKRLEAYGYSPVKLGNRIPDEEYDNLRMLYRSWYYHNK*	36_8294_F AAAGCAGGCTTCACCATGGCAGCCGAAGCCTCCGAG	14736_R GAAAGCTGGGTCTTACTTGTTGTGGTAGTA
PITG_14783	Haas et al (2009)	6	>pDonr201_14783 ATGCTCGTGAACTCGAACCAAGCTATGCTCTCTTCACCAAATGAGCAGCACCAACGTCAATTGCGGTCTCACCAGACCCCTGTGGAGGATCAGGAACCCGATGAGGAGAGGTCTCTATCTAAAGCCGAGATGAAGCGGTTATTTGAAGCGGGGAATTCTTTGGACGATTTTGCTAAGCACTTAGGCATTGCTGACGATGTTGTACGTGCTCAAAGCTCGAACACCGTTCTCCAGCGGCTCATGCAAACGGACGAGTACATGAAGTACTCTACGTATCTCAACTTTCTGTCGAAACAAAACAAGAAGAAGAAGCCACCTACTTTCTACCATTTATAA	>pDonr201_14783 MLVNSNQAMLSSPNEQHQRQLRSHQTPVEDQEPDEERSLSKAEMKRLFEAGNSLDDFAKHLGIADDVVRAQSSNTVLQRLMQTDEYMKYSTYLNFLSKQNKKKKPPTFYHL*	14783_F AAAGCAGGCTTCACCATGCTCGTGAACTCGAACCAA	14783_R GAAAGCTGGGTCTTATAAATGGTAGAAAGTAGG
PITG_15287 (PexRD1, Nuk10)	Whisson et al. (2007). Oh et al. (2009)	96	>pDonr_15287_1 ATGCTATCTGCCCATCGGGCGCAGATAATGAACGTCGCGACGTCAGATCTCATCTCACCGATCGAGTCTACAGTCCAAGACGACAACTACGACAGACAGTTGCGGGGGTTCTACGCTACAGAAAATACAGACCCTGTTAACAATCAAGACACTGCGCATGAGGATGGCGAGGAGAGGGTCAATGTCGCCACGGTGCTTGGAAAGGGGGATGAAGCTTGGGACGATGCACTGATGCGCTTGGCCTATCAGCACTGGTTCGACGGAGGCAAAACTAGTGACGGCATGCGATTAATAATGGACCTTCCAGCGAAAGGTGAAGCACTCCGACACCCGAATTGGGGGAAATACATTAAATACTTAGAGTTCGTTAAGGAGAAAAAGAAG…	>pDonr_15287_1 MLSAHRAQIMNVATSDLISPIESTVQDDNYDRQLRGFYATENTDPVNNQDTAHEDGEERVNVATVLGKGDEAWDDALMRLAYQHWFDGGKTSDGMRLIMDLPAKGEALRHPNWGKYIKYLEFVKEKKKEAADAAAVAALKRRRTYRGWYVDGKTEKDVRKIFGLPATGKAKNHPNWADFQEYLNVVREYSKVVFK*	35_8607_F AAAGCAGGCTTCACCATGCTATCTGCCCATCGGGCGC	35_8607_R GAAAGCTGGGTCTTATTTAAAAACTACTTTTGAGTATTC
PITG_16240 (PexRD12)	Oh et al. (2009)	9	>pDonr_16427_1 ATGTTGACCACGACTGTGGCTGACACGGCCCAGACGGCAACCAGCATTCTAACTCCTGTTCTAGCTGGGGAGCCGAACAAACACGTTGCAACGCGATCTTTGAGAACGCATCCGATAGACGACAGCGACGATGGCGAAGAGCGACTGCTTAATGGTATGACAGATTTTTTCAAGTACCACGCTGGAAAGATGAGTCCCGAGCAGCTTTACAAGTACTTAAACTTAAAAGGACTTGGTCAAGAAGCCTACAAACACAAGAACTACGCTAGTTACATTAAGAAGTCGAAGAAGTGGTGGAAGAACCAGTAA	>pDonr_16427_1 MLTTTVADTAQTATSILTPVLAGEPNKHVATRSLRTHPIDDSDDGEERLLNGMTDFFKYHAGKMSPEQLYKYLNLKGLGQEAYKHKNYASYIKKSKKWWKNQ*	16427-SP_F AAAGCAGGCTTCACCATGTTGACCACGACTGTGGCTG	16427_R GAAAGCTGGGTCTTACTGGTTCTTCCACCAC
PITG_16663 (Avr1)	Haas et al (2009)	2	>pDonr_16663_2 ATGTTCGACCACGACAAGGTTCCAAGGACTGTTGAACGAGGTGGCGGTGCAAGACAACTGCGCACGGCCACGATGAGCGACGACGAAGCTAGAGTGTCGAAATTGCCGTCGTTTATCGAGTCCTTCGTTAAAAACCGAAAAATCGAGTCTTGGATTCAGAACAAAGTTACTGACGACTTTGTCCTGAGCGAGCTAAAACTCGTGAGATTGCCCGGAACGAGCCTGGCGGACGACCCAAATTTCAAGCTCTTTCAAAAGTTTAAGATTGGCGGCTGGCTCGAGGAAAAGGCTACTACAACGAAAGCCTGGGAAAACCTTGGCTTGGATTCACTCCCATTTGATCAAGTGAGCAAGATCGACGAGTTCAAGACTTATACGCAGTAT…	>pDonr_16663_2 MFDHDKVPRTVERGGGARQLRTATMSDDEARVSKLPSFIESFVKNRKIESWIQNKVTDDFVLSELKLVRLPGTSLADDPNFKLFQKFKIGGWLEEKATTTKAWENLGLDSLPFDQVSKIDEFKTYTQYVTVLNKKASKLDIDQWHGLLSGGSPEELMAKAMILRTLGRDVLERRVMLGGHVVVPF*	51_2006_F AAAGCAGGCTTCACCATGTTCGACCACGACAAGGT	51_2006_R GAAAGCTGGGTCTTAAAATGGTACCACAACATG
PITG_16737	Whisson et al. (2007).	8	>pDonr_16737_1 ATGACAAGGGAATTGAATATGAGGGCCGCCCCTAGCGATTCAACTCGCGTTGTCGACTACGCCACGACTGAGAGGCTTCTAAGGGCCCACAGTAGTGACAAGGAAGAACAAAAAGAAGAAGAGGAAAGGGCAATTTCGATAAATTTTTCAAGCCTGGAGAAAATCTTTAAAAAAGTTACGTCAGCCAAAACTACGGAGCTGCAAGGAATGCTTAAGGCTGACGAGGCCCTTGGGAGTGCTTTCAAGACGCTAAAACTTGGTACAATGCGGATTGGCAAGGATGGCTCTGTCGATCCCAAGATGGTGGCAAAATTTCTGTCAAGTCGCAATTTCAAGATTTGGTCCCAGCACGCCGTCAAGATCAACAAAGATGATCCCTATGGC…	>pDonr_16737_1 MTRELNMRAAPSDSTRVVDYATTERLLRAHSSDKEEQKEEEERAISINFSSLEKIFKKVTSAKTTELQGMLKADEALGSAFKTLKLGTMRIGKDGSVDPKMVAKFLSSRNFKIWSQHAVKINKDDPYGEMLKALTNVFGEKNVAMMILVGNLSRNSRDVAKKLEKAQFYKWYFVDKYKTADEVFTNVLKADRNRIHGYGREKEIWGDYAKYVTTTVMKY*	51_8499_F AAAGCAGGCTTCACCATGACAAGGGAATTGAATATGAGG	16737_R GAAAGCTGGGTCTCAATATTTCATCACTGTGG
SFI7/PITG_18215	Haas et al (2009)	124	>pDonr_18215 ATGACGTACTCGACTTCAAAGGGGGAGATGAATTTAACCGGAACTGTCGAAAATAACCGCCCGACTCGCTCTCTTCGTGTTGCACCCAGTGGCGGCAATGGTGAAGAAAGATCGTGGTCAACCATTTACGGAATTTCTCGATCGAAGGCGGAGACTGTGAGAGATTGGTTGATGCCCCGGCTTAACCAAGGAATGGACGTACAGGCGCTCGCCAGAGAAATGGGGATTACTTCGAGACAGGCGGCTACGCAGCATCAGAACTGGGACGCTCTCGTGAAGTACCTGAAGATGTATAATTACGCTGTAAGGGGCGAAAAGATGTCGAAATCGATGGCTGAGAGCGTACTCCTCCATAACGTCCTGACCGCAAAGAACAATTTCTAA	>pDonr_18215 MTYSTSKGEMNLTGTVENNRPTRSLRVAPSGGNGEERSWSTIYGISRSKAETVRDWLMPRLNQGMDVQALAREMGITSRQAATQHQNWDALVKYLKMYNYAVRGEKMSKSMAESVLLHNVLTAKNNF*	Gene was Synthesised
PITG_18670	Haas et al (2009)	5	>pDonr_18670_1 ATGTTCCCGAATCCCGACGAAACTCGGCTCTTACCAGACACTTTTACCAAAAGATCCCTTCGGGTCGCAGGCCAAGAAGTTGCCCGGGGCGACCGGGGCGAAGAGATTGTGAGAGTTATAGTCCAGAGTACTAACAAAATCTTCAAGAGACCGGCGGAAAAAGACATGAGCAAACTGATTGCAGCGGCTAAGATTGCGATGTTGGAGAAAAAGATGGCTAAGCTCTCATTCGTCGGTAAGAAGGCAGCGAAGTAG	>pDonr_18670_1 MFPNPDETRLLPDTFTKRSLRVAGQEVARGDRGEEIVRVIVQSTNKIFKRPAEKDMSKLIAAAKIAMLEKKMAKLSFVGKKAAK*	18670_F AAAAAGCAGGCTCACAAATGTTCCCGAATCCCGACGAAACTCG	18670_R AGAAAGCTGGGTCACCGCCTCCGGACTACTTCGCTGCCTTCTTACCG
SFI8/PITG_20303 (Avrblb2 fam)	Haas et al (2009)	5	>pDonr_20303 ATGTTCCCAATCCCCGACGAGTCTCGCCCCTTGTCGAAGACATCTCCTGACACTGGGGCCACAAGATCGCTTCGGGTCGAGGCCCAAGAAGTTATTCAGAGCGGCCGGGGAGACGGATATGGTGGGTTCTGGAAAAACGTTTTTCCGAGTACTAACAAGATCATCAAGAAGCCGGATATCAAGATAAGCAAACTTATCGCGGCGGCCAAGAAGGCAAAAGCAAAAATGACGAAGTCCTGA	>pDonr_20303 MFPIPDESRPLSKTSPDTGATRSLRVEAQEVIQSGRGDGYGGFWKNVFPSTNKIIKKPDIKISKLIAAAKKAKAKMTKS*	20303_F AAAAAGCAGGCTCACAAATGTTCCCAATCCCCGACGAGTCTCG	20303_R AGAAAGCTGGGTCACCGCCTCCGGATCAGGACTTCGTCATTTTTGCTTTTGC
PITG_21388 (Avrblb1 fam, ipiO1, PexRD6)	Haas et al (2009)	54	>pDonr_IPI01_1 ATGGTTTCATCCAATCTCAACACCGCCGTGAATTACGCTTCCACATCCAAGATTCGCTTTCTGTCGACTGAGTACAACGCCGATGAAAAAAGAAGCTTGCGAGGTGACTACAACAATGAGGTCACAAAAGAGCCCAACACGTCTGACGAAGAGCGGGCGTTTTCTATCTCAAAGTCTGCGGAATACGTGAAGATGGTACTTTATGGATTCAAACTTGGATTTTCTCCTCGCACTCAGTCCAAGACGGTGTTGCGATACGAAGATAAACTGTTTACGGCTCTCTATAAATCCGGAGAGACGCCGAGAAGCCTAAGGACCAAGCATCTCGATAAGGCTTCCGCTAGCGTATTTTTCAACAGATTCAAAAAATGGTACGATAAAAAC…	>pDonr_IPI01_1 MVSSNLNTAVNYASTSKIRFLSTEYNADEKRSLRGDYNNEVTKEPNTSDEERAFSISKSAEYVKMVLYGFKLGFSPRTQSKTVLRYEDKLFTALYKSGETPRSLRTKHLDKASASVFFNRFKKWYDKNVGPS*	21388-SP_F AAAGCAGGCTTCACCATGGTTTCATCCAATCTC	IPI01_R GAAAGCTGGGTCCTAGCTAGGGCCAACGTT
PITG_21388 (Avrblb1 fam, ipiO4)	Champouret et al (2009)	54	>pDonr_IPI04_1 ATGGTTTCATCCAATCTCAACACCGCCGGGAATGACGCTTCCACATCCAAGATTCGCTTTCTGTCGACTGAGTACAACGCCGATGAAAAAAGAAGCTTGCGGGGTGACTACAACAATGAGGTCACAAAAGAGCCCAACACGGCTGACGAAGAGCGGGCGTTTTCTATCTCAAACTCTGTGGAAAAAGTGAAGTTGGGATTGTATGCATTAAAGATTGCTTTTTCCCCTCGCACTCAGTCCAAGACGGTGTTGCGATACGAAGATAAACTGTTTACGTATCTCCATAAATCCGGAGAGACGCCGGCTAGCTACAAGAACAAGCATCCCGATAAGGCTTCCGCTGGCGTATTTTTCAACAGATTCAAAAACTGGTACGATAAAAAC…	>pDonr_IPI04_1 MVSSNLNTAGNDASTSKIRFLSTEYNADEKRSLRGDYNNEVTKEPNTADEERAFSISNSVEKVKLGLYALKIAFSPRTQSKTVLRYEDKLFTYLHKSGETPASYKNKHPDKASAGVFFNRFKNWYDKNVGPS*	21388-SP_F AAAGCAGGCTTCACCATGGTTTCATCCAATCTC	IPI01_R GAAAGCTGGGTCCTAGCTAGGGCCAACGTT
* Family refers to RXLR effector families determined by Tribe-MCL cluster analysis in Haas et al (28)
