# Supplementary material for: Functionally Redundant RXLR Effectors from Phytophthora infestans Act at Different Steps to Suppress Early flg22-Triggered Immunity
Source: PLoS Pathog. 2014 Apr 24;10(4):e1004057. doi: 10.1371/journal.ppat.1004057 (PMC3999189; doi:10.1371/journal.ppat.1004057)
Supplement: Table S2 — List of the PiRXLR effector genes of the AVRblb2 family that were tested in the MTI-suppressor screen in S. lycopersicum and A.thaliana protoplasts. Gene identification number, affiliation to an RXLR gene family [28], [36], nucleotide and protein sequence (without signal peptide) are presented. (XLSX) [file ppat.1004057.s012.xlsx]

## Sheet: Sheet1
Gene ID	Up-regulation during infection	RXLR Family*	Cloned Nucleotide Sequence	Translated Amino Acid sequence	Cloning Primer Forward	Cloning Primer Reverse
PITG_04085 (Avrblb2 fam)	Whisson et al. (2007)	5	>pDonr201_04085 ATGTTCACAATCCCCGACGAGTCTCGCCCCTTGTCGAAGACATCTCCTGACACTGTGGCCACAAGATCGCTTCGGGTCGAGGCCCAAGAAGTTATTCAGAGCGGCCGGGGAGACGGATATGGTGGGTTCTGGAAAAACATAATCCCGAGTACTAACAAGATCATCAAGAAGCCGGATATCAAGATAAGCAAACTTATCGAGGCGGCCAAGAAGGCAAAAAAAAAATGA	>pDonr201_04085 MFTIPDESRPLSKTSPDTVATRSLRVEAQEVIQSGRGDGYGGFWKNIIPSTNKIIKKPDIKISKLIEAAKKAKKK*	20301_F AAAGCAGGCTTCACCATGTTCACAATCCCCGACGAG	20301_R GAAAGCTGGGTCTCAGGACTTCGTCATTTTTGC
PITG_04090 (Avrblb2 fam, PexRD39)	Oh et al. (2009)	5	>pDonr_04090 ATGTTCCCAATCCCCGACGAGTCTCGCCCCTTGTCGAAGACATCTCCTGACACTGTGGCCCCAAGATCGCTTCGGATCGAGGCCCAAGAAGTTATTCAGAGCGGCCGGGGAGACGGATATGGTGGGTTCTGGAAAAACGTAGCCCAGAGTACTAACAAGATCGTCAAGAGGCCGGATATCAAGATAAGCAAACTTATCGCGGCGGCCAAGAAGGCAAAAGCAAAAATGACGAAGTCCTGA	>pDonr_04090 MFPIPDESRPLSKTSPDTVAPRSLRIEAQEVIQSGRGDGYGGFWKNVAQSTNKIVKRPDIKISKLIAAAKKAKAKMTKS*	04090_F AAAAAGCAGGCTCACAAATGTTCCCAATCCCCGACGAGTCTCG	04090_R AGAAAGCTGGGTCACCGCCTCCGGATCAGGACTTCGTCATTTTTGCTTTTGC
PITG_20300 (Avrblb2 fam, PexRD40)	Oh et al. (2009)	5	>pDonr_20300 ATGTTCCCAATCCCCGACGAGTCTCGCCCCTTGTCGAAGACATCTCCTGACACTGTGGCCCCAAGATCGCTTCGGATCGAGGCCCAAGAAGTTATTCAGAGCGGCCGGGGAGACGGATATGGTGGGTTCTGGAAAAACGTAGCCCAGAGTACTAACAAGATCGTCAAGAGGCCGGATATCAAGATAGGCAAACTTATCGAGGCGGCCAAGAAGGCAAAAGCAAAAATGACGAAGTCCTGA	>pDonr_20300 MFPIPDESRPLSKTSPDTVAPRSLRIEAQEVIQSGRGDGYGGFWKNVAQSTNKIVKRPDIKIGKLIEAAKKAKAKMTKS*	20303_F AAAAAGCAGGCTCACAAATGTTCCCAATCCCCGACGAGTCTCG	20303_R AGAAAGCTGGGTCACCGCCTCCGGATCAGGACTTCGTCATTTTTGCTTTTGC
* Family refers to RXLR effector families determined by Tribe-MCL cluster analysis in Haas et al (28)
