# Supplementary material for: Functionally Redundant RXLR Effectors from Phytophthora infestans Act at Different Steps to Suppress Early flg22-Triggered Immunity
Source: PLoS Pathog. 2014 Apr 24;10(4):e1004057. doi: 10.1371/journal.ppat.1004057 (PMC3999189; doi:10.1371/journal.ppat.1004057)
Supplement: Table S3 — List of used primer sequences. (XLSX) [file ppat.1004057.s013.xlsx]

## Sheet: Sheet1
Primer name	5'-3' sequence
SlMAP3Kε-KD_attB1	AAAAAGCAGGCTTCACCATGAAATATATGCTTGGAGATGAG
SlMAP3Kε-KD_attB2	AGAAAGCTGGGTCTATCCAAGGATGTGAAAGC
SlMAP3Kα-KD_attB1	AAAAAGCAGGCTTCACCATGAAATGGAAGAAAGGCAGG
SlMAP3Kα-KD_attB2	AGAAAGCTGGGTCAACAAAAGGGTGCTCTAGTAGT
SlMEK2_attB1	AAAAAGCAGGCTTCACCATGCGACCAGCCGCCAAC
SlMEK2_attB2	AGAAAGCTGGGTCAGAAGAGGAGGAAAAATGAGGAG
SlMEK1_attB1	AAAAAGCAGGCTTCACCATGAAGAAAGGATCTTTTG
SlMEK1_attB2	AGAAAGCTGGGTCTAGCTCAGTAAGTGTTGCC
attB1_adapter	GGGGACAAGTTTGTACAAAAAAGCAGGCT
attB2_adapter	GGGGACCACTTTGTACAAGAAAGCTGGGT
For_FRK1_qRT	GATGGCGGACTTCGGGTTATC
Rev_FRK1_qRT	CGAATAGTACTCGGGGTCAAGGTAA
For_WRKY17_qRT	GCCGCTTTCTGGTCTTCCTTACAG
Rev_WRKY17_qRT	CCGTGGATGTGGTGAGCCTTTG
For_EF1α_qRT	GCCCATGGTTGTGGAGACCTTC
Rev_EF1α_qRT	CACCTGCGGCAGATAGAGTTTTGAG
For_Actin_qRT(1)	AGTGGTCGTACAACCGGTATTGT
Rev_Actin_qRT(1)	GAGGAAGAGCATACCCCTCGTA
For_04097_qRT	CTGGAAAGCCATAGCCCATA
Rev_04097_qRT	CGTCTATCTCCGGCTTCTTG
For_04145_qRT	GCCGTCTTAGCTCGCTGTAG
Rev_04145_qRT	AGCTGAGAGTCATCGGCATT
For_06087_qRT	ACGATGAACAACAACCAGGA
Rev_06087_qRT	GCACGATAATTGATCCTCCA
For_09585_qRT	TACACGACCGAGTGTTTGGT
Rev_09585_qRT	GAGGATCTGGGCGTAGAGAG
For_13628_qRT	GCCTCCGACCAGAATTCGA
Rev_13628_qRT	TTGACTTTTATGGTAGCGTGATGAGT
For_13959_qRT	ACGTGGATGTTCACTCCTCA
Rev_13959_qRT	TTCGACCTTGTCATCCGTTA
For_18215_qRT	ATGCGAGCCTACTTTGTCCT
Rev_18215_qRT	CAACACGAAGAGAGCGAGTC
For_20303_qRT	CGTCGCAGCATTCCCAAT
Rev_20303_qRT	GCCACAGTGTCAGGAGATGTCTT
For_Avr3a_qRT	CGCCATAAACTTTGCAACCA
Rev_Avr3a_qRT	TGCCGGCTGAATCGTGTAT
For_Actin_qRT(2)	CATCAAGGAGAAGCTGACGTACA
Rev_Actin_qRT(2)	GACGACTCGGCGGCAG
